# Supplementary material for: Immune responses associated with protection induced by chemoattenuated PfSPZ vaccine in malaria-naive Europeans
Source: JCI Insight. 2024 May 8;9(9):e170210. doi: 10.1172/jci.insight.170210 (PMC11141902; doi:10.1172/jci.insight.170210)
Supplement: Supporting data values [file jciinsight-9-170210-s261.xlsx]

## Sheet: 2B
pop	placebo	non_protected	protected
NaïveCD4T	0.340586	-0.549917	0.209331
EMCD161+CD4T	-0.011389	0.783189	-0.7718
EMCD161-CD4T	-0.0691933	0.166921	-0.0977276
CMCD161+CD4T	-0.463351	0.938645	-0.475294
CMCD161-CD4T	-0.187856	0.950741	-0.762884
CD25+CD4T	-0.0487827	0.21682	-0.168037
CD56+CD4T	-0.23768	0.723157	-0.485477
NaïveCD8T	-0.400223	0.37048	0.0297433
EMCD8T	-0.133986	0.0630781	0.0709083
CMCD8T	0.317099	-0.0467331	-0.270366
CD56+CD8T	-0.57342	-0.602117	1.17554
EMRACD8T	-0.39617	-0.63217	1.02834
CD161+gdT	0.685217	-0.415533	-0.269684
CD56+gdT	0.438902	-0.519776	0.0808733
CD45RAorCD45ROgdT	0.10691	-0.460797	0.353887
DNT	0.32455	-0.15517	-0.169381
MAIT	0.509465	-0.540071	0.030606
IgD-orIgD+B	-0.658946	0.616219	0.042727
CD11c+B	0.0701765	-0.144965	0.074788
Plasmacells	0.296148	-0.211715	-0.0844329
NK	0.672765	0.213935	-0.8867
ILC2s	-0.367644	0.744554	-0.37691
ILC3s	-0.680784	0.651239	0.0295445
Classicalmonocytes	-0.115934	-0.130623	0.246557
non-classicalandintermediatemonocytes	-0.306814	0.135035	0.171779
pDCs	-0.0443646	0.0245114	0.0198532
Basophils	0.0849232	0.181802	-0.266725

## Sheet: 2C
placebo	non_protected	protected
0.00364668	0.0306088	0.640044
0.0598379	0.0465515	1.35609
0.0593684	0.137891	1.17384
0.121695	0.0667344	0.71087

## Sheet: 2D
placebo	non_protected	protected
0.00171609	0.00426198	0.0919866
0.0088456	0.024171	0.138396
0.0078681	0.0699747	0.167691
0.00671111	0.0444896	0.0805366

## Sheet: 2E
placebo	non_protected	protected
0.26535	0.22511	2.35514
1.30967	0.600991	9.64594
0.639462	0.452777	5.71239
0.936423	0.275732	3.29126

## Sheet: 2F
placebo	non_protected	protected
0.0812996	0.0197601	0.0877735
0.605663	0.0277518	0.022105
0.386252	0.0281271	0.0178079
0.1208	0.030522	0.0164653

## Sheet: 2G
placebo	non_protected	protected
0.00750788	0.00464943	0.0530152
0.0124879	0.00716176	0.0163385
0.00572226	0.0185227	0.0514452
0.0187911	0.0126744	0.198299

## Sheet: 2H
Placebo	non_protected	protected
0.00128706	0.00193726	0.0101817
0.00468296	0.00507292	0.0331575
0.0121598	0.00205808	0.406615
0.00178963	0.014485	0.184339

## Sheet: 3A
pop	placebo	non_protected	protected
NaïveCD4T	0.209659	-0.339538	0.12988
EMCD161+CD4T	-0.799	0.887766	-0.0887661
EMCD161-CD4T	-0.808708	0.723914	0.0847937
CMCD161+CD4T	-0.563401	0.554757	0.00864369
CMCD161-CD4T	-0.278252	0.720212	-0.44196
CD25+CD4T	-0.63639	0.622978	0.0134124
CD56+CD4T	0.0946791	0.664032	-0.758711
NaïveCD8T	-0.657824	0.383096	0.274728
EMCD8T	-0.132902	-0.08819	0.221092
CMCD8T	0.572697	-0.501277	-0.0714193
CD56+CD8T	0.412337	-0.957986	0.545649
EMRACD8T	0.459155	-0.948789	0.489634
CD161+gdT	0.782154	-0.710701	-0.0714529
CD56+gdT	0.390401	-0.180933	-0.209469
CD45RAorCD45ROgdT	0.354863	-0.275942	-0.0789207
DNT	-0.124987	0.63212	-0.507133
MAIT	0.586934	-0.208423	-0.378511
IgD-orIgD+B	-1.04475	0.777156	0.267589
CD11c+B	-0.0829424	-0.0058518	0.0887942
Plasmacells	0.330966	-0.317961	-0.0130051
NK	0.614541	0.138892	-0.753432
ILC2s	-0.691381	0.181035	0.510346
ILC3s	-0.485613	0.224211	0.261402
Classicalmonocytes	0.0521616	-0.447039	0.394878
non-classicalandintermediatemonocytes	-0.773462	0.375699	0.397764
pDCs	0.066687	-0.00452344	-0.0621635
Basophils	0.326635	-0.138837	-0.187798

## Sheet: 3B
lineage	clusters	placebo	non_protected	protected
CD4 T	43	-0.142454	-0.0548081	-0.910441
CD4 T	42	0.300244	-0.779276	-0.982558
CD4 T	41	-0.819115	0.860999	0.765698
CD4 T	40	-0.519343	0.17583	0.819809
CD4 T	38	0.250432	-0.656964	-0.315739
CD4 T	37	-0.270889	-0.17793	1.58389
CD4 T	36	0.346304	-0.130962	-0.558367
CD4 T	35	-0.396986	0.462367	0.0906207
CD4 T	34	0.0210839	0.111492	-0.402524
CD4 T	33	0.36725	-0.61358	-0.954033
CD4 T	32	-0.502688	0.763361	0.45994
CD4 T	31	-0.310948	0.898396	0.703386
CD4 T	30	-0.46669	0.841748	0.756862
CD4 T	29	-0.316908	0.522226	-0.065899
CD4 T	28	-0.017042	-0.333867	-0.166686
CD4 T	27	0.14641	-0.454039	-0.62181
CD4 T	25	-0.0343444	0.029936	-0.125665
CD4 T	24	-1.11413	1.66648	1.51273
CD4 T	22	-0.15384	-0.0903786	1.3956
CD4 T	18	-0.614249	0.781517	0.529627
CD4 T	13	-0.63892	1.14026	0.353864
CD4 T	17	-0.302418	0.0496299	0.148463
CD4 T	7	0.0476222	-0.285551	0.396221
CD4 T	19	0.470812	-0.791984	-0.25601
CD4 T	5	-0.475714	0.347918	1.03498
CD4 T	4	-0.459941	1.22021	0.720033
CD4 T	3	0.137236	-0.104265	-0.683545
CD4 T	2	-0.242815	-0.00727857	-0.0787125
CD4 T	1	-0.0715767	0.19444	0.150188
CD4 T	93	0.924771	-1.85788	0.512082
CD4 T	94	-0.0545117	-0.379858	-0.213954
CD8 T	74	-1.98223	2.00916	1.40658
CD8 T	71	-0.441343	0.484019	0.574795
CD8 T	65	-0.445395	0.113752	0.645556
CD8 T	64	-0.642905	0.575602	0.211915
CD8 T	63	-0.504506	0.424616	-0.105649
CD8 T	60	-0.0105167	0.166014	-0.207753
CD8 T	58	0.0245011	-0.074842	-0.115141
CD8 T	55	0.310575	-0.840845	-0.951044
CD8 T	52	-0.629643	0.986853	0.989496
CD8 T	50	0.378319	-0.663761	-0.554111
CD8 T	67	0.238769	-0.371384	-0.945077
CD8 T	48	-0.714765	0.764062	0.819141
CD8 T	46	-0.0184534	-0.0193306	1.45687
CD8 T	45	-0.162504	0.265255	0.42908
CD8 T	66	0.348888	-0.502591	-0.792101
CD8 T	98	0.661573	-0.903444	-1.16566
CD8 T	97	0.0544931	-0.340179	0.434982
CD8 T	96	-0.328303	0.00769704	-1.49365
CD8 T	95	0.340825	-0.713446	-0.640425
CD8 T	99	0.973996	-1.66967	-1.74944
CD8 T	91	-0.340741	0.277211	0.414624
gd T	90	-0.436318	1.54622	1.19158
gd T	89	0.457234	-0.202983	0.153193
gd T	92	-0.127652	0.866767	0.600666
gd T	87	-0.0865738	0.36633	0.621867
gd T	86	0.0146904	-0.400267	0.589233
gd T	85	0.135837	0.494734	0.857039
gd T	84	-0.428038	0.900616	0.900584
gd T	81	0.225188	-0.255975	-1.97308
gd T	78	0.132926	0.199058	-0.183593
gd T	77	-0.137114	0.329065	-0.162559
gd T	75	0.430456	-0.416767	-0.65264
gd T	76	-0.0219284	0.0739293	0.0796526
unconv T	39	-0.0814356	0.085284	0.00814305
unconv T	20	0.470871	-0.377603	-0.526014
unconv T	21	0.609083	-0.849592	-1.11292
unconv T	16	1.14039	0.0963268	-2.85144
unconv T	8	1.12447	-0.414907	-3.03945
unconv T	6	0.196701	-0.429478	0.215532
unconv T	15	-0.259941	0.348468	0.892918
unconv T	14	0.00456073	-0.458268	0.235376
unconv T	12	0.16206	-0.847475	0.0615023
B	47	-0.0972594	-0.947262	-1.23521
B	72	-0.875585	1.63699	0.191333
B	69	-0.603822	0.477751	0.729827
B	57	-0.837629	0.963231	1.48937
B	61	-0.624135	0.79072	1.62833
B	49	-0.934992	1.55779	0.765815
B	70	-0.793149	0.999205	0.578137
B	56	-0.25997	0.162469	-0.208617
B	44	-0.136785	-0.0832459	-0.240767
B	68	-0.789705	1.23642	0.784047
B	59	-0.0971096	0.184621	-0.504812
B	73	-0.220364	-0.015823	0.128586
B	62	0.0744751	-0.429201	-0.625073
ILCs	9	0.803092	-0.796689	1.49796
ILCs	54	-0.254986	0.471386	0.231414
ILCs	53	-0.0807862	0.201325	0.0968482
ILCs	26	-0.0267275	0.508424	1.6504
ILCs	10	-0.238488	0.026853	0.655681
ILCs	23	-0.523457	1.13282	0.903954
ILCs	11	1.03821	-1.50183	-0.647839
ILCs	51	-0.182306	0.224324	0.424541
Monocytes and DCs	101	0.598451	-0.384063	-0.0729526
Monocytes and DCs	103	1.42981	-1.14757	-0.750101
Monocytes and DCs	102	0.391211	-0.027164	-0.812353
Monocytes and DCs	100	-0.116882	-0.1955	0.207861
Monocytes and DCs	80	0.497775	-0.404564	-0.776507
Monocytes and DCs	83	0.569161	-0.417522	-0.563767
Monocytes and DCs	79	1.52216	-1.66825	-1.1977
Monocytes and DCs	88	0.590998	-0.424976	-0.760611
Monocytes and DCs	82	0.721518	-0.366129	-0.890239

## Sheet: 3C
	placebo	non_protected	protected
c_1	0.26535	0.22511	2.35514
	1.30967	0.600991	9.64594
	0.639462	0.452777	5.71239
	0.936423	0.275732	3.29126
d11	0.739271	0.283824	1.45072
	1.26198	0.597184	2.10302
	0.537992	0.276269	4.23311
	1.07322	0.212644	2.205

[truncated: 22 more sheets: 3D, 3E, 3F, 3G, 3H, 4C, 4D, 5A, 5B, 5C, 5D, 5E, 5F, S2A, S2B, S2C, S2D, S3A, S3B, S3C …]
